# Supplementary material for: First microsatellite markers for the European Robin (Erithacus rubecula) and their application in analysis of parentage and genetic diversity
Source: Sci Rep. 2021 Sep 23;11:18962. doi: 10.1038/s41598-021-98364-3 (PMC8460626; doi:10.1038/s41598-021-98364-3)
Supplement: Supplementary file 1 — Supplementary Table S1. [file 41598_2021_98364_MOESM1_ESM.xlsx]

## Sheet: Table S1
First microsatellite markers for the European Robin (Erithacus rubecula) and their application in analysis of parentage and genetic diversity
	Aleksandra Gwiazdowska1, Oliwia Karpińska2, Katarzyna Kamionka-Kanclerska2, Patryk Rowiński2, Hanna Panagiotopoulou1, Jan J. Pomorski1, Richard K. Broughton3, Luis F. P. da Silva4 & Robert Rutkowski1*
			1Museum and Institute of Zoology, Polish Academy of Sciences, Warsaw 00-679,Wilcza 64, Poland.
			2Warsaw University of Life Sciences, Institute of Forest Sciences, Warsaw 02-776, Nowoursynowska 159, Poland.
			3UK Centre for Ecology & Hydrology, Maclean Building, Benson Lane, Crowmarsh Gifford, Wallingford, OX10 8BB, UK.
			4CBIO-InBIO Campus Agrário de Vairão Rua Padre Armando Quintas, Vila do Conde nº7 4485-661, Portugal. *email: robertrut@miiz.waw.pl
Table S1 Microsatellite markers (N = 40) and primers selected for PCR amplification and testing.
Locus name		GenBank accession number	sequence number	msats_id	motif	start bp	end bp	count of tandem repeats	left	left_sequence	left_tm	left_gc content	left_self_end	left_self_any	left_hairpin	left_end_stability	left_penalty	right	right_sequence	right_tm	right_gc content	right_self_end	right_self_any	right_hairpin	right_end_stability	right_penalty	pair_product_size	pair_compl_end	pair_compl_any	pair_penalty	duplicate
ER1	44683	SRX10929063	27756	1034	ATCC	444	592	37	351.19	TGATTTGCCTCAGAGCCGG	60.833	57.895	0.0	0.0	0.0	6.13	1.833135	615.19	GTTAGGCCTGGGAGTGGAG	59.853	63.158	0.0	0.0	0.0	3.86	1.146705	283.0	0.0	0.0	2.97984	0
ER2	40065	SRX10929064	3871	142	AGAT	1255	1339	21	1129.2	AACTGCTCTTCTCTGCCCTG	60.44	55.0	0.0	0.0	0.0	4.45	0.439764	1419.2	CACCAACCATCATGCCAGAC	59.939	55.0	0.0	0.0	0.0	3.51	0.061151	310.0	0.0	0.0	0.500915	0
ER3	69869	SRX10929075	6960	278	ATCC	111	195	21	35.2	GCTGTCCTGCACTTGTTCTG	60.152	55.0	0.0	0.0	0.0	3.02	0.152373	204.22	TCTTCTTGTTTGAGGTCCAGAC	58.694	45.455	0.0	0.0	0.0	3.51	3.306254	191.0	0.0	0.0	3.458627	0
ER4	49743	SRX10929086	5000	192	ATCC	794	874	20	747.2	TCAGAGGTGTGGCAGAAAGG	60.368	55.0	0.0	0.0	0.0	3.11	0.368258	952.2	TTGTTCCTGCTGCTTTGGAC	59.723	50.0	1.01	2.66	0.0	4.02	0.276612	225.0	0.0	0.0	0.644871	0
ER5	142100	SRX10929097	14490	571	AGAT	753	829	19	583.2	ACTCCCTACACTTGCCAAGG	60.078	55.0	0.0	0.0	0.0	3.61	0.078325	900.22	GTCTAAAGATGCCCAGAACCTG	59.489	50.0	0.0	0.0	0.0	4.0	2.511272	339.0	0.0	0.0	2.589597	0
ER6	46647	SRX10929098	4614	176	AGAT	276	348	18	224.2	GGAGTGTCGGTGAGGATGTC	60.576	60.0	0.0	0.0	0.0	3.06	0.576416	421.2	TTACAGAGGAGCCACAGACG	59.866	55.0	0.0	0.0	0.0	4.18	0.133538	217.0	0.0	0.0	0.709954	0
ER7	91217	SRX10929099	41236	1380	ATCC	1231	1303	18	1049.2	CAACTGGTCAGCAACACTCC	59.799	55.0	0.0	0.0	0.0	3.85	0.200606	1306.2	TTGCAAGCTCAGGATCCTTG	58.929	50.0	1.72	3.34	0.0	3.61	1.071164	277.0	0.0	0.0	1.27177	0
ER8	31623	SRX10929100	23653	887	ATCC	316	384	17	283.22	TCTGTGACTTATCCTGGGAGAG	59.141	50.0	0.0	0.0	0.0	3.2	2.8588	592.2	CAGAAAGCACAACCTGAGGC	60.152	55.0	0.0	0.0	0.0	4.7	0.152176	329.0	0.0	0.0	3.010977	0
ER9	123940	SRX10929101	50919	1611	AGGG	953	1021	17	797.2	TGTCTGGCCCTTATTCCCAC	60.151	55.0	0.0	0.0	0.0	4.61	0.151028	1061.2	AAGAGCCTGAGAAACCCGAG	60.152	55.0	0.0	0.0	0.0	4.63	0.151551	284.0	0.0	0.0	0.302579	0
ER10	127267	SRX10929102	52085	1646	AGAT	239	307	17	131.19	GGTCTGCCCAATGTTGCAC	60.454	57.895	0.0	0.0	0.0	4.57	1.45419	402.2	CTAACCCAAACCACCTGCTG	59.508	55.0	0.0	0.0	0.0	4.41	0.491684	291.0	0.0	0.0	1.945874	0
ER11	134860	SRX10929065	13642	528	AGAT	1271	1335	16	1224.2	TTTAGAACTGCTGCACTGCC	59.513	50.0	0.0	0.0	0.0	4.85	0.487369	1527.2	AACTTTCCTTTGGGCCACTG	59.353	50.0	0.0	0.0	0.0	3.66	0.646597	323.0	0.0	0.0	1.133966	0
ER12	75189	SRX10929066	36573	1233	AGAT	132	196	16	29.21	GGGAGAGACAATGCTCACTTC	59.128	52.381	0.0	0.82	0.0	3.01	1.87193	201.2	GCATGAACCTCAGCCTGTTG	60.223	55.0	0.0	0.0	0.0	3.33	0.222725	192.0	0.0	1.0	2.094655	0
ER13	142895	SRX10929067	57161	1787	AGAT	398	462	16	331.2	AGTCTCCTTGCTGCTCTGTG	60.438	55.0	0.0	0.0	0.0	3.66	0.438111	504.2	TGCCCTTTCTCTGACATGGG	60.442	55.0	0.0	0.0	0.0	4.0	0.442283	193.0	0.0	0.0	0.880394	0
ER14	37363	SRX10929068	25422	961	AATG	323	383	15	262.2	CCTGGGATGACTGTGCCTAG	60.296	60.0	0.0	0.0	0.0	3.02	0.295512	473.2	CTGGCATTTGGACCATGGAG	59.65	55.0	0.0	0.0	0.0	3.86	0.3503	231.0	0.0	0.0	0.645812	0
ER15	43869	SRX10929069	4283	156	ATCC	445	501	14	222.2	TACCTCCTGCTTGCTGTGAG	60.152	55.0	5.82	5.82	0.0	3.51	0.151572	535.2	TCCCAACCAAGTCTCCAAGG	60.004	55.0	0.0	0.0	0.0	3.61	0.004472	333.0	0.0	0.0	0.156044	0
ER16	10283	SRX10929070	17841	756	ATCC	669	725	14	441.2	GGGAAGGAGGAGGGAATGAC	59.932	60.0	0.0	0.0	0.0	3.06	0.067897	753.2	GACAGTGGGAAGGACAGAGG	60.152	60.0	0.0	0.0	0.0	3.69	0.151551	332.0	0.0	0.0	0.219448	0
ER17	35614	SRX10929071	3361	128	ATCC	102	154	13	30.19	GCCCTTCTGCCAGTGAAAC	59.786	57.895	0.0	0.0	0.0	2.78	1.214164	175.2	TGTGCTGTGTTTGCTTCCTG	60.01	50.0	0.0	0.0	0.0	3.86	0.010291	165.0	0.0	0.0	1.224455	0
ER18	97658	SRX10929072	9617	396	ATCC	1202	1250	12	1108.2	GACGTTAATGCAGCAGGAGG	59.732	55.0	0.0	0.0	0.0	4.3	0.268198	1336.2	GTGTCTGGCATTTGGGTGAC	60.152	55.0	0.0	0.0	0.0	3.67	0.152057	248.0	0.0	0.0	0.420255	0
ER19	21263	SRX10929073	20602	814	AACC	575	623	12	449.2	GTGTGACCATGGTTCAGCAG	59.87	55.0	0.0	11.22	0.0	4.24	0.130117	657.2	AACAACCACTCTCCACTCCC	60.006	55.0	0.0	0.0	0.0	4.3	0.005527	228.0	0.0	0.0	0.135644	0
ER20	88882	SRX10929074	40498	1360	AAAT	1865	1913	12	1742.2	TGGTCTGATCACAAACCAGC	58.861	50.0	0.0	11.62	0.0	4.85	1.139379	2053.2	CTGACACTCTGCAGTCTCCC	60.507	60.0	0.0	3.68	0.0	4.3	0.507069	331.0	0.0	0.0	1.646449	0
ER21	113535	SRX10929076	47475	1513	ATCC	344	392	12	231.2	ATGGATGCTGTGGGAGTCTC	59.933	55.0	0.0	0.0	0.0	3.36	0.066747	446.2	GTGATCACGACAGTCAGCAC	59.668	55.0	0.0	9.04	0.0	4.4	0.331687	235.0	0.0	0.0	0.398434	0
ER22	10344	SRX10929077	17858	757	AAAT	424	468	11	387.2	CAAATCTCTGCTTGGCCCAG	59.938	55.0	0.0	0.0	0.0	4.45	0.061778	685.2	AGTGAAGAGCAGTCCCAGTG	60.079	55.0	0.0	0.0	0.0	3.66	0.079415	318.0	0.0	0.0	0.141193	0
ER23	26940	SRX10929078	2311	84	AGG	506	590	28	351.2	GGAACATCTTCACAGCCCTG	59.296	55.0	0.0	0.0	0.0	4.45	0.703881	621.2	TCTGCAGCACATCCTCCTTC	60.511	55.0	0.0	6.16	0.0	3.46	0.511049	290.0	0.0	0.0	1.21493	0
ER24	104131	SRX10929079	44799	1462	AAT	5173	5251	26	5109.2	TGTTGTCACTTTGCACCTGG	59.652	50.0	0.0	0.0	0.0	4.45	0.347559	5266.2	CTGCTTCACTCCTTGCACAG	59.871	55.0	0.0	0.0	0.0	3.66	0.128927	177.0	0.0	0.0	0.476486	0
ER25	36298	SRX10929080	25093	920	AAT	1049	1115	22	863.21	GAAAGTATCGTGGCAATGCAC	58.952	47.619	0.0	0.0	0.0	4.57	2.047816	1162.2	TTCAGGTTCGACAAAGAGGC	58.872	50.0	0.0	0.0	0.0	4.7	1.128372	319.0	0.0	0.0	3.176188	0
ER26	81300	SRX10929081	8043	330	AGC	292	343	17	200.21	CTGCAGGCTTACTTCAACCAG	59.944	52.381	0.0	2.22	0.0	4.0	1.055854	496.2	GAAATGGGAACTGTGCTGGC	60.506	55.0	0.0	0.0	0.0	4.85	0.506038	316.0	0.0	0.0	1.561892	0
ER27	137435	SRX10929082	55419	1740	AGC	66	117	17	28.2	AGGGCTCTTTGAGATGAGGG	59.564	55.0	0.0	0.0	0.0	4.3	0.435862	148.19	CTCTGATACAGCTGCAGGG	58.063	57.895	0.0	14.1	0.0	4.45	2.936788	139.0	0.0	0.0	3.37265	0
ER28	134355	SRX10929083	54376	1702	ATC	682	727	15	608.21	TGGTTAATGAAGATGACGGCG	59.473	47.619	2.6	2.6	0.0	6.46	1.526601	821.2	AAGATCCCAGCCTCATTCCG	60.296	55.0	0.0	0.0	0.0	4.3	0.296243	233.0	0.0	0.0	1.822844	0
ER29	81719	SRX10929084	8078	333	AGC	765	807	14	707.2	AGGATCTGTAGACTCGCTGC	59.725	55.0	0.0	0.0	0.0	5.25	0.275433	851.2	AACGAACACAGCGGACAAAC	60.361	50.0	0.0	0.0	0.0	2.93	0.3612	164.0	1.44	0.0	0.636633	0
ER30	153318	SRX10929085	15757	679	AGC	1818	1857	13	1732.2	GCAAAGCCCAATAGTGACCC	59.938	55.0	0.0	0.0	0.0	4.46	0.06225	1981.2	TCCCTTGATGGTTCCACTGG	60.078	55.0	0.0	0.0	0.0	4.0	0.077702	269.0	0.0	0.0	0.139952	0
ER31	6814	SRX10929087	17121	732	AGC	384	423	13	210.2	GAAATGGGAACTGTGCTGGC	60.506	55.0	0.0	0.0	0.0	4.85	0.506038	496.21	CTGCAGGCTTACTTCAACCAG	59.944	52.381	0.0	2.22	0.0	4.0	1.055854	307.0	0.0	0.0	1.561892	0
ER32	52351	SRX10929088	30150	1078	AAC	74	110	12	19.21	CTCACCTGTGCTCTTTAAGGC	59.673	52.381	0.0	0.0	0.0	4.35	1.326685	135.21	TGCAGTTCTTCAGTTTGGTGG	59.737	47.619	0.0	0.0	0.0	4.61	1.263207	137.0	0.0	0.0	2.589892	0
ER33	135938	SRX10929089	54905	1736	ATC	415	451	12	304.2	ACACCTTCCTCCACAGTGAG	59.716	55.0	0.0	0.0	0.0	3.51	0.284122	626.2	GGTGTTTGTGATCCAGCCTG	59.868	55.0	0.0	0.0	0.0	4.85	0.13212	342.0	0.0	0.0	0.416243	0
ER34	114425	SRX10929090	47779	1524	AGC	663	696	11	519.2	AGACACCAACATCAGGAGGG	59.786	55.0	0.0	0.0	0.0	4.3	0.214238	806.19	GGTGCGCACTAGGAGGAAC	61.191	63.158	11.62	33.3	0.0	3.62	2.190561	306.0	0.0	0.0	2.404799	0
ER35	44173	SRX10929091	27595	1031	AAT	1271	1301	10	1168.22	TCTGTCTGGAGAGGTAGATTGC	59.745	50.0	0.0	0.0	0.0	3.56	2.255053	1493.2	GACAGGGTTTGAGCACACAG	59.799	55.0	0.0	0.0	0.0	3.66	0.200606	345.0	0.0	0.0	2.455658	0
ER36	81226	SRX10929092	38295	1305	AAC	44	74	10	11.22	ACAATTTCCATCCTCCTGCAAC	59.944	45.455	0.0	0.0	0.0	4.17	2.056473	183.2	GCTGCTCTTGTTACTGGGAC	59.303	55.0	0.0	0.0	0.0	4.46	0.69654	192.0	0.0	0.0	2.753013	0
ER37	134424	SRX10929093	54399	1717	AGC	1143	1173	10	1122.2	AGTACACTCCAGGCCCTTTG	60.078	55.0	0.0	0.0	0.0	2.77	0.078325	1236.2	TCCTAGTACTGAGCAAGCCC	59.28	55.0	0.0	0.0	0.0	5.19	0.719526	134.0	0.0	0.0	0.797851	0
ER38	140966	SRX10929094	56552	1775	AGC	875	905	10	686.2	CGCCTGTGTAAATCTCGCTG	60.084	55.0	0.0	0.0	0.0	5.18	0.083806	966.2	TTGTTCCAACCTAGCCTGGG	60.37	55.0	0.0	4.4	0.0	4.45	0.370203	300.0	0.0	0.0	0.454009	0
ER39	71087	SRX10929095	7073	280	AAT	118	148	10	81.2	CGGTGAACAAGAGCAGAAGG	59.591	55.0	0.0	0.0	0.0	3.46	0.40926	216.2	CCTTCTTCACTGCAAGCTGG	59.869	55.0	0.0	1.58	0.0	4.85	0.130915	155.0	0.0	0.0	0.540176	0
ER40	81717	SRX10929096	8077	332	AGG	644	674	10	619.19	GATTGCAGGGAACGCTGAC	59.938	57.895	3.39	9.48	0.0	3.51	1.061736	810.2	CAGGTGCTGCTGGAATGTTC	60.223	55.0	0.0	0.0	0.0	3.18	0.222725	211.0	0.0	0.0	1.28446	0
			self_end		self complementary at the 3' end xxx
			hairpin		hairpin structure formation
			pair_compl_any		the calculated value for the tendency of a primer pair to bind to each other (interfering with target sequence binding)
			right_end_stability		delta G of disruption of the five 3' bases of the primer
			pair_compl_end		the calculated value for the tendency of the 3'-ENDs of a primer pair to bind to each other
